# Supplementary material for: A novel case of 16q22.3 duplication syndrome in a child with overgrowth: case report and literature review
Source: BMC Med Genomics. 2023 Dec 4;16:315. doi: 10.1186/s12920-023-01716-3 (PMC10696707; doi:10.1186/s12920-023-01716-3)
Supplement: Supplementary file 1 — Additional file 1. [file 12920_2023_1716_MOESM1_ESM.xlsx]

## Sheet: CNV details
cnv_classification_details
Chromosome	Start	End	Type	Classification	Total score	All protein coding genes	Size
chr16	74005024	84546108	DUP	Likely Pathogenic	0.9	PSMD7, NPIPB15, CLEC18B, GLG1, RFWD3, MLKL, FA2H, WDR59, ZNRF1, LDHD, ZFP1, CTRB2, CTRB1, BCAR1, CFDP1, TMEM170A, CHST6, CHST5, TMEM231, GABARAPL2, ADAT1, KARS1, TERF2IP, DUXB, CPHXL, CNTNAP4, MON1B, SYCE1L, ADAMTS18, NUDT7, VAT1L, CLEC3A, WWOX, MAF, DYNLRB2, CDYL2, CMC2, CENPN, ATMIN, C16orf46, GCSH, PKD1L2, BCO1, GAN, CMIP, PLCG2, SDR42E1, HSD17B2, MPHOSPH6, CDH13, HSBP1, MLYCD, OSGIN1, NECAB2,…	10.5411
gene_table_chr16_74005024-84546108
gene_name	transcript	chrom	start	end	percentage_inregion	loeuf	pLI	pHI	pTS	%HI	HI Score ClinGen	TS Score ClinGen	OMIM ID	NCBI gene ID	HGNC ID	UniProt accession	Orphanet ID
CMIP	NM_198390	chr16	81478774	81745367	100	152	0.99989	0.99245	0.95226	19.68	NA	NA	610112	80790	HGNC:24319	Q8IY22	NA
GLG1	NM_001145667	chr16	74481337	74641012	100	207	0.99771	0.98658	0.80237	22.98	NA	NA	600753	2734	HGNC:4316	Q92896	NA
BCAR1	NM_014567	chr16	75262078	75285522	100	246	0.99296	0.79329	0.61427	41.34	NA	NA	602941	9564	HGNC:971	P56945	NA
PLCG2	NM_002661	chr16	81812895	81996290	100	281	0.99999	0.87597	0.58975	25.64	NA	NA	600220	5336	HGNC:9066	P16885	303819
ZNRF1	NM_032268	chr16	75032921	75144892	100	392	0.7544	0.89145	0.6139	15.84	NA	NA	612060	84937	HGNC:18452	Q8ND25	NA
GAN	NM_022041	chr16	81348566	81424414	100	0.5	0.03635	0.47068	0.26421	44.7	30 (Autosomal Recessive)	NA	605379	8139	HGNC:4137	Q9H2C0	122015
CNTNAP4	NM_033401	chr16	76311298	76594652	100	516	2e-05	NA	NA	43.33	NA	NA	610518	85445	HGNC:18747	Q9C0A0	NA
MAF	NM_005360	chr16	79627734	79634634	100	537	429	0.66309	0.26841	13.33	NA	NA	177075	4094	HGNC:6776	O75444	140567
FA2H	NM_024306	chr16	74746866	74808718	100	556	0.72641	0.26748	0.44108	59.01	30 (Autosomal Recessive)	NA	611026	79152	HGNC:21197	Q7L5A8	178127
PSMD7	NM_002811	chr16	74330711	74340186	100	557	0.01933	0.7415	0.54639	6.5	NA	NA	157970	5713	HGNC:9565	P51665	NA
MBTPS1	NM_003791	chr16	84087368	84150547	100	588	0.13175	0.37936	0.08347	31.93	NA	NA	603355	8720	HGNC:15456	Q14703	NA
CDH13	NM_001257	chr16	82660573	83834245	100	594	0.21759	0.50356	0.34742	2.14	NA	NA	601364	1012	HGNC:1753	P55290	NA
CDYL2	NM_152342	chr16	80631803	80838495	100	0.6	0.62496	0.42119	0.30624	33.82	NA	NA	618816	124359	HGNC:23030	Q8N8U2	NA
MON1B	NM_014940	chr16	77225086	77236295	100	602	0.22974	0.55828	0.46001	68.61	NA	NA	608954	22879	HGNC:25020	Q7L1V2	NA
CENPN	NM_001100624	chr16	81040102	81065090	100	646	3e-05	0.39222	0.17537	35.94	NA	NA	611509	55839	HGNC:30873	Q96H22	NA
ZFP1	NM_153688	chr16	75182421	75206132	100	712	0.00925	0.20762	0.1261	72.4	NA	NA	617230	162239	HGNC:23328	Q6P2D0	NA
WDR59	NM_030581	chr16	74905259	75019021	100	723	0	0.57781	0.59234	29.82	NA	NA	617418	79726	HGNC:25706	Q6PJI9	NA
CFDP1	NM_006324	chr16	75327607	75467401	100	754	0.08494	0.34529	0.14775	14.87	NA	NA	608108	10428	HGNC:1873	Q9UEE9	NA
ATMIN	NM_015251	chr16	81069446	81080955	100	771	0.00097	0.62245	0.43025	53	NA	NA	614693	23300	HGNC:29034	O43313	NA
RFWD3	NM_018124	chr16	74655296	74700775	100	778	0.52527	0.34788	0.23026	75.47	NA	NA	614151	55159	HGNC:25539	Q6PCD5	NA
MLYCD	NM_012213	chr16	83932719	83960636	100	837	0.00028	0.23113	0.08113	65.55	30 (Autosomal Recessive)	0 (No Evidence)	606761	23417	HGNC:7150	O95822	123290
HSDL1	NM_031463	chr16	84155746	84178782	100	915	0.00093	0.29022	0.16303	59.45	NA	NA	619067	83693	HGNC:16475	Q3SXM5	NA
ADAMTS18	NM_199355	chr16	77316024	77468931	100	928	0	0.16972	0.02878	48.75	30 (Autosomal Recessive)	0 (No Evidence)	607512	170692	HGNC:17110	Q8TE60	376567
DNAAF1	NM_178452	chr16	84178912	84211524	100	1	1e-05	0.04682	0.04839	98.51	30 (Autosomal Recessive)	0 (No Evidence)	613190	123872	HGNC:30539	Q8NEP3	218045
CLEC18B	NM_001385193	chr16	74442528	74455376	100	1045	NA	NA	NA	79.7	NA	NA	616572	497190	HGNC:33849	Q6UXF7	NA
VAT1L	NM_020927	chr16	77822460	78014004	100	1072	2e-05	0.31422	0.26673	23.43	NA	NA	NA	57687	HGNC:29315	Q9HCJ6	NA
TERF2IP	NM_018975	chr16	75681670	75691330	100	1143	0.0228	0.41848	0.33109	67.64	NA	NA	605061	54386	HGNC:19246	Q9NYB0	451445
ADAD2	NM_001145400	chr16	84224762	84230772	100	1144	7e-05	0.03261	0.03198	84.58	NA	NA	619532	161931	HGNC:30714	Q8NCV1	NA
ADAT1	NM_001324445	chr16	75630765	75657179	100	1187	0	0.13578	0.05803	55.99	NA	NA	604230	23536	HGNC:228	Q9BUB4	NA
TMEM231	NM_001077418	chr16	75570638	75590150	100	1213	7e-05	0.30738	0.2044	40.93	30 (Autosomal Recessive)	0 (No Evidence)	614949	79583	HGNC:37234	Q9H6L2	321364
LDHD	NM_194436	chr16	75145761	75150678	100	1221	0	0.3305	0.69357	62.7	NA	NA	607490	197257	HGNC:19708	Q86WU2	NA
CHST5	NM_024533	chr16	75562427	75570006	100	1233	0.00538	0.13168	0.17956	81.53	NA	NA	604817	23563	HGNC:1973	Q9GZS9	NA
MLKL	NM_152649	chr16	74705752	74734760	100	1239	0	0.16317	0.07948	92.61	NA	NA	615153	197259	HGNC:26617	Q8NB16	NA
TAF1C	NM_001243156	chr16	84211460	84220663	100	1.29	0	0.12054	0.12475	81.51	NA	NA	604905	9013	HGNC:11534	Q15572	NA
NECAB2	NM_019065	chr16	84001848	84036381	100	1.39	NA	0.03556	0.05002	67.21	NA	NA	618130	54550	HGNC:23746	Q7Z6G3	NA
HSBP1	NM_001537	chr16	83841582	83853342	100	1402	0.5309	0.48656	0.30044	42.76	NA	NA	604553	3281	HGNC:5203	O75506	NA
MPHOSPH6	NM_005792	chr16	82181766	82203829	100	1419	0.00121	0.32947	0.02776	27.69	NA	NA	605500	10200	HGNC:7214	Q99547	NA
GCSH	NM_004483	chr16	81115549	81130000	100	1423	0.01973	0.40084	0.22444	36.73	30 (Autosomal Recessive)	NA	238330	2653	HGNC:4208	P23434	122062
OSGIN1	NM_182981	chr16	83986844	83999937	100	1444	0.01605	0.11649	0.07592	71.44	NA	NA	607975	29948	HGNC:30093	Q9UJX0	NA
CTRB2	NM_001025200	chr16	75238000	75241059	100	1.45	0.28352	NA	NA	79.3	NA	NA	NA	440387	HGNC:2522	Q6GPI1	NA
WWOX	NM_016373	chr16	78133550	79246564	100	1532	0	0.15365	0.02111	0.38	30 (Autosomal Recessive)	0 (No Evidence)	605131	51741	HGNC:12799	Q9NZC7	120554
CMC2	NM_020188	chr16	81000344	81040490	100	1.54	0.00149	0.18924	0.06096	29.9	NA	NA	NA	56942	HGNC:24447	Q9NRP2	NA
GABARAPL2	NM_007285	chr16	75600276	75611779	100	1581	0.00074	0.33122	0.4732	9.32	NA	NA	607452	11345	HGNC:13291	P60520	NA
C16orf46	NM_152337	chr16	81094584	81110843	100	1627	1e-05	0.11024	0.03426	85.77	NA	NA	NA	123775	HGNC:26525	Q6P387	NA
WFDC1	NM_021197	chr16	84328483	84363450	100	1716	0	0.07026	0.03987	75.89	NA	NA	605322	58189	HGNC:15466	Q9HC57	NA
HSD17B2	NM_002153	chr16	82068857	82132139	100	1725	0	0.12666	0.02272	79.54	NA	NA	109685	3294	HGNC:5211	P37059	NA
SYCE1L	NM_001129979	chr16	77233304	77247112	100	1733	0.07214	0.16817	0.0618	95.86	NA	NA	NA	100130958	HGNC:37236	A8MT33	NA
PKD1L2	NR_126532	chr16	81134481	81253999	100	1763	0	NA	NA	85.17	NA	NA	607894	114780	HGNC:21715	Q7Z442	NA
CHST6	NM_021615	chr16	75505949	75529339	100	1823	0.00061	0.04552	0.06573	57.77	30 (Autosomal Recessive)	0 (No Evidence)	605294	4166	HGNC:6938	Q9GZX3	119435
CTRB1	NM_001906	chr16	75252885	75258822	100	1.83	0.0018	0.13389	0.18703	88.64	NA	NA	118890	1504	HGNC:2521	P17538	NA
ATP2C2	NM_014861	chr16	84402143	84497793	100	1838	NA	0.05008	0.02117	70.21	0 (No Evidence)	0 (No Evidence)	613082	9914	HGNC:29103	O75185	NA
DYNLRB2	NM_130897	chr16	80574889	80584708	100	1843	0.39077	0.0564	0.01996	36.24	NA	NA	607168	83657	HGNC:15467	Q8TF09	NA
SDR42E1	NM_145168	chr16	82022461	82045075	100	1861	0	0.05472	0.01481	72.19	40 (Dosage Sensitivity Unlikely)	0 (No Evidence)	616164	93517	HGNC:29834	Q8WUS8	NA
KCNG4	NM_172347	chr16	84254740	84273356	100	1893	0	0.01094	0.01322	65.65	NA	NA	607603	93107	HGNC:19697	Q8TDN1	NA
SLC38A8	NM_001080442	chr16	84043271	84076400	100	1898	NA	0.01404	0.00349	68.65	30 (Autosomal Recessive)	0 (No Evidence)	615585	146167	HGNC:32434	A6NNN8	400638
CLEC3A	NM_005752	chr16	78056444	78065998	100	1905	0	0.02878	0	29.77	NA	NA	613588	10143	HGNC:2052	O75596	NA
NPIPB15	NM_001306094	chr16	74411849	74426012	100	1.91	0.00028	NA	NA	92.38	NA	NA	NA	440348	HGNC:34409	A6NHN6	NA
NUDT7	NM_001105663	chr16	77756410	77776157	100	1915	0.00011	0.16297	0.01853	84.15	NA	NA	609231	283927	HGNC:8054	P0C024	NA
TMEM170A	NM_145254	chr16	75476951	75498587	100	1933	0.0003	0.17656	0.09518	17.25	NA	NA	NA	124491	HGNC:29577	Q8WVE7	NA
BCO1	NM_017429	chr16	81272293	81324747	100	NA	NA	NA	NA	64.47	NA	NA	605748	53630	HGNC:13815	Q9HAY6	204452
CPHXL	NM_001355613	chr16	75748028	75760388	100	NA	NA	NA	NA	NA	NA	NA	618700	105371346	HGNC:51815	A0A1W2PPM1	NA
DUXB	NM_001351307	chr16	75727790	75735359	100	NA	NA	NA	NA	NA	NA	NA	618698	100033411	HGNC:33345	A0A1W2PPF3	NA
KARS1	NM_005548	chr16	75661621	75681563	100	NA	NA	NA	NA	NA	30 (Autosomal Recessive)	0 (No Evidence)	601421	3735	HGNC:6215	Q15046	266184
MEAK7	NM_020947	chr16	84509960	84538265	100	NA	NA	NA	NA	NA	NA	NA	619331	57707	HGNC:29325	Q6P9B6	NA
Legend
Tables showing a detailed list of information about the genes included into the chromosomal region of our CNV.
