# Supplementary material for: A novel case of 16q22.3 duplication syndrome in a child with overgrowth: case report and literature review
Source: BMC Med Genomics. 2023 Dec 4;16:315. doi: 10.1186/s12920-023-01716-3 (PMC10696707; doi:10.1186/s12920-023-01716-3)
Supplement: Supplementary file 2 — Additional file 2. [file 12920_2023_1716_MOESM2_ESM.xlsx]

## Sheet: DECIPHER PATIENTS
DECIPHER CASES	CNV (hg38)	CNV dup16	Extension	Inheritance	Classification	Phenotype
394947 46,XY	3:18323-8183313 del 8.16Mb	76508603-90228345	13.72Mb	Imbalance arising from a balanced parental rearrangement	Likely pathogenetic	Coloboma, Flexion contracture, Hypospadias, Low-set ears, Ventricular septal defect
394920 46,XX		76508603-90228345	13.72Mb	Imbalance arising from a balanced parental rearrangement	Likely pathogenetic	Abnormal pinna morphology, Anteverted nares, Clubbing, Depressed nasal bridge, Gingival overgrowth, High anterior hairline, Hypertelorism, Hypotonia, Premature birth, Prominent antihelix, Short hallux, Short nose, Short palpebral fissure, Upslanted palpebral fissure
393340 46,XX		72008601-90228345	18.22 Mb	Imbalance arising from a balanced parental rearrangement	Likely pathogenetic	Anteverted nares, Bifid uvula, Deeply set eye, Ectopia pupillae, Epicanthus, Frontal bossing, Hearing impairment, Hypertelorism, Intellectual disability, Microcephaly, Microphthalmia, Pes planus, Postterm pregnancy, Preauricular pit, Sacral dimple, Short neck, Short nose, Short palpebral fissure, Short thumb, Single transverse palmar crease, Skin dimple, Small for gestational age, Strabismus, Toe…
393290 46,XY	21: 38306208- 46699983 Del 8.39 Mb	72008601-90228345	18.22 Mb	Imbalance arising from a balanced parental rearrangement	Likely pathogenetic	Abnormality of the genital system, Absent toe, Anal atresia, Atrioventricular canal defect, Bifid scrotum, Cleft palate, Depressed nasal bridge, Ectopic anus, Epicanthus, Frontal bossing, Hammertoe, Hemivertebrae, High anterior hairline, Hypoplastic philtrum, Hypospadias, Intellectual disability, Kyphosis, Macrotia, Micropenis, Narrow forehead, Patent ductus arteriosus, Polysplenia, Prominent met…
367452 46,XY	16:46766-1075151 Del 1.03 Mb	70288917-90007715	19.72 Mb	Unknown Heterozygous	Pathogenic Full	//
362131 46,XX	2:233376787-241840106 Del 8.46 Mb	75089595-90088654	15.00 Mb	Unknown Heterozygous	Pathogenic	Atrial septal defect, High palate, Intellectual disability, severe, Low-set ears
356957 46,XX	18:63597762- 80256240 Del 16.66 Mb 16:77622535-78338676 dup 716.14 kb	78350827-90088654	11.74 Mb	Imbalance arising from a balanced parental rearrangement Heterozygous	Likely pathogenic Partial Uncertain Partial	Abnormal bronchus morphology, Bifid uvula, Positional foot deformity, Primary microcephaly
349797, Unknown	3:32241-9647908Del 9.62Mb	70749398-90044855	19.30 Mb	Imbalance arising from a balanced parental rearrangement Heterozygous	Pathogenic	Atrial septal defect, Coarctation of aorta, Enterocolitis, Generalized hypotonia, Hearing impairment, Laryngomalacia, Malabsorption, Oral-pharyngeal dysphagia, Pulmonary arterial hypertension
340313, 46,XY	6: 90156173-90889009 Dup 732.84 kb	71217346-90044855	18.83 Mb	De novo (unconfirmed parentage) Heterozygous	Pathogenic	Abnormal facial shape, Abnormal heart morphology, Bilateral fetal pyelectasis, Growth delay, Talipes equinovarus
296404, 46,XY		71384792-84832154	13.45 Mb	Unknown Heterozygous		Abnormal facial shape, Celiac disease, Congenital ptosis, Delayed speech and language development, Generalized hypotonia, Hypertelorism, Narrow mouth, Seizure, Tented upper lip vermilion, Thick lower lip vermilion
285657 46,XY	19: 260911-665883 del 404.97 kb	71195185-90088654	18.89 Mb	De novo (unconfirmed parentage) Heterozygous	Pathogenic	Feeding difficulties in infancy, Neonatal hypotonia, Small for gestational age, Tracheomalacia
256542, 46,XY	3:19353-3545597 del 3.53 Mb 2:61070517-6155793 dup 487.41 kb	78152964-90200979	12.05 Mb	De novo (unconfirmed parentage) Heterozygous		Abnormality of the upper respiratory tract, Almond-shaped palpebral fissure, Epicanthus, Feeding difficulties in infancy, Hypertelorism, Hypotonia, Intellectual disability, Low-set ears, Patent ductus arteriosus, Vesicoureteral reflux
253240, 46,XX	11:132121162-134576266 del 2.46 Mb	72609802-90057871	17.45 Mb	De novo (unconfirmed parentage) Heterozygous	//	//
Legend
Table showing the patients reported in the DECIPHER repository with 16q duplications overlapping the chromosomal region of our case.
